# Supplementary material for: American High School Students’ Knowledge and Beliefs about Parenting and Early Childhood Development
Source: Children (Basel). 2022 Dec 23;10(1):25. doi: 10.3390/children10010025 (PMC9856310; doi:10.3390/children10010025)
Supplement: Supplementary file 1 [file children-10-00025-s001.zip]

Archive with 1 entries (1 files):
- children-1967060-supplementary.pdf
